# Supplementary material for: Secukinumab and Dead Sea Climatotherapy Impact Resolved Psoriasis Skin Differently Potentially Affecting Disease Memory
Source: Int J Mol Sci. 2024 May 31;25(11):6086. doi: 10.3390/ijms25116086 (PMC11172747; doi:10.3390/ijms25116086)
Supplement: Supplementary file 1 [file ijms-25-06086-s001.zip]

Archive with 21 entries (21 files):
- figure_s1.pdf
- figure_s10.jpg
- figure_s11.jpg
- figure_s12.jpg
- figure_s13.pdf
- figure_s14.pdf
- figure_s2.jpg
- figure_s3.pdf
- figure_s4.pdf
- figure_s5.jpg
- figure_s6.jpg
- figure_s7.jpg
- figure_s8.jpg
- figure_s9.jpg
- ijms-3017921-supplementary.pdf
- table_s1.pdf
- table_s2.pdf
- table_s3.pdf
- table_s4.pdf
- table_s5.xlsx
- table_s6.pdf
