# Supplementary material for: Secukinumab and Dead Sea Climatotherapy Impact Resolved Psoriasis Skin Differently Potentially Affecting Disease Memory
Source: Int J Mol Sci. 2024 May 31;25(11):6086. doi: 10.3390/ijms25116086 (PMC11172747; doi:10.3390/ijms25116086)
Supplement: Supplementary file 1 [file ijms-25-06086-s001.zip › table_s5.xlsx]

## Sheet: Ark1
Number	Gene	Gene	Description	Reference
1	AKR1B10	https://www.ncbi.nlm.nih.gov/gene/57016	"Table 2a. The top 50 unique genes upregulated in lesional skin compared with non-lesional skin biopsy samples obtained at baseline from 85 patients with moderate-to-severe psoriasis"	https://www.sciencedirect.com/science/article/pii/S0022202X15355032
2	AREG	https://www.ncbi.nlm.nih.gov/gene/374	"Evaluation of the Psoriasis Transcriptome across Different Studies by Gene Set Enrichment Analysis (GSEA)" table S2	https://journals.plos.org/plosone/article?id=10.1371/journal.pone.0010247
3	ATP12A	https://www.ncbi.nlm.nih.gov/gene/479	"Table 2a. The top 50 unique genes upregulated in lesional skin compared with non-lesional skin biopsy samples obtained at baseline from 85 patients with moderate-to-severe psoriasis"	https://www.sciencedirect.com/science/article/pii/S0022202X15355032
4	CCL17	https://www.ncbi.nlm.nih.gov/gene/6361	A minor CCL17 mRNA increase was measured in lesional psoriatic skin	https://pubmed.ncbi.nlm.nih.gov/21707761/
5	CCL18	https://www.ncbi.nlm.nih.gov/gene/6362	"Table 2a. The top 50 unique genes upregulated in lesional skin compared with non-lesional skin biopsy samples obtained at baseline from 85 patients with moderate-to-severe psoriasis"	https://www.sciencedirect.com/science/article/pii/S0022202X15355032
6	CCL20	https://www.ncbi.nlm.nih.gov/gene/6364	"Table 2a. The top 50 unique genes upregulated in lesional skin compared with non-lesional skin biopsy samples obtained at baseline from 85 patients with moderate-to-severe psoriasis"	https://www.sciencedirect.com/science/article/pii/S0022202X15355032
7	CCL27	https://www.ncbi.nlm.nih.gov/gene/10850	"CCL27 is a T cell-attracting chemokine, important in skin inflammation; its gene was found to be up-regulated in eczema and down-regulated in psoriasis " This cytokine may also play a role in mediating homing of lymphocytes to cutaneous sites	https://pubmed.ncbi.nlm.nih.gov/25009230/
8	CCL5	https://www.ncbi.nlm.nih.gov/gene/6352	"CCL5 is expressed and secreted by normal T cell. It is reported that CCL5 production by keratinocytes is increased in psoriatic skin lesions"	https://www.frontiersin.org/articles/10.3389/fimmu.2021.667690/full
9	CD103	https://www.ncbi.nlm.nih.gov/gene/3682	Tissue resident T-cell
10	CD24	https://www.ncbi.nlm.nih.gov/gene/100133941	"Evaluation of the Psoriasis Transcriptome across Different Studies by Gene Set Enrichment Analysis (GSEA)" table S2	https://journals.plos.org/plosone/article?id=10.1371/journal.pone.0010247
11	CD69	https://www.ncbi.nlm.nih.gov/gene/969	Tissue resident T-cell
12	CTLA4	https://www.ncbi.nlm.nih.gov/gene/1493	"Table 2a. The top 50 unique genes upregulated in lesional skin compared with non-lesional skin biopsy samples obtained at baseline from 85 patients with moderate-to-severe psoriasis"	https://www.sciencedirect.com/science/article/pii/S0022202X15355032
13	CXCL1	https://www.ncbi.nlm.nih.gov/gene/2919	"Evaluation of the Psoriasis Transcriptome across Different Studies by Gene Set Enrichment Analysis (GSEA)" table S2	https://journals.plos.org/plosone/article?id=10.1371/journal.pone.0010247
14	DEFB4	https://www.ncbi.nlm.nih.gov/gene/56519	"Interestingly, a strong recurrence of the top upregulated genes (S100A9, SERPINB4, PI3, S100A7, DEFB4, SERPINB3, SPRR2A, TCN1, c10orf99, AKR1B10, and many others) is observable between studies, with an average of 75% of genes in common"	https://journals.plos.org/plosone/article?id=10.1371/journal.pone.0010247
15	IFI44L	https://www.ncbi.nlm.nih.gov/gene/10964	"Evaluation of the Psoriasis Transcriptome across Different Studies by Gene Set Enrichment Analysis (GSEA)" table S2	https://journals.plos.org/plosone/article?id=10.1371/journal.pone.0010247
16	IFNG	https://www.ncbi.nlm.nih.gov/gene/3458	Key regulator of psoriasis-related genes	https://www.sciencedirect.com/science/article/pii/S0022202X15355032
17	IL12B (p40)	https://www.ncbi.nlm.nih.gov/gene/3593	"Eczema has been associated with genes related with Th2 response, such as IL4, IL4RA, IL13, and RANTES/CCL5, whereas psoriasis has been associated with Th1 and Th17 related genes, such as IL12B (p40), IL23A and IL23R"	https://www.ncbi.nlm.nih.gov/pmc/articles/PMC4416959/
18	IL17A	https://www.ncbi.nlm.nih.gov/gene/3605	Known psoriasis-related gene	https://pubmed.ncbi.nlm.nih.gov/26944069/
19	IL17C	https://www.ncbi.nlm.nih.gov/gene/27189	Known psoriasis-related gene
20	IL17F	https://www.ncbi.nlm.nih.gov/gene/112744	Known psoriasis-related gene
21	IL19	https://www.ncbi.nlm.nih.gov/gene/29949	"Table 2a. The top 50 unique genes upregulated in lesional skin compared with non-lesional skin biopsy samples obtained at baseline from 85 patients with moderate-to-severe psoriasis"	https://www.sciencedirect.com/science/article/pii/S0022202X15355032
22	IL1B	https://www.ncbi.nlm.nih.gov/gene/3553	"Table 2a. The top 50 unique genes upregulated in lesional skin compared with non-lesional skin biopsy samples obtained at baseline from 85 patients with moderate-to-severe psoriasis"	https://www.sciencedirect.com/science/article/pii/S0022202X15355032
23	IL22	https://www.ncbi.nlm.nih.gov/gene/50616	"...mRNAs encoding IL-23 (p40 and p19 subunits), IFN-γ, IL-17, and IL-22 in lesional versus non"	https://www.sciencedirect.com/science/article/pii/S0022202X15355032
24	IL23A	https://www.ncbi.nlm.nih.gov/gene/51561	"Eczema has been associated with genes related with Th2 response, such as IL4, IL4RA, IL13, and RANTES/CCL5, whereas psoriasis has been associated with Th1 and Th17 related genes, such as IL12B (p40), IL23A and IL23R"	https://www.ncbi.nlm.nih.gov/pmc/articles/PMC4416959/
25	IL23R	https://www.ncbi.nlm.nih.gov/gene/149233	"Eczema has been associated with genes related with Th2 response, such as IL4, IL4RA, IL13, and RANTES/CCL5, whereas psoriasis has been associated with Th1 and Th17 related genes, such as IL12B (p40), IL23A and IL23R"	https://www.ncbi.nlm.nih.gov/pmc/articles/PMC4416959/
26	IL36G	https://www.ncbi.nlm.nih.gov/gene/56300	"Namely, KLK9, OAS2, OAS3, PLA2G, IL36G, IL36RN were found to be significantly and consistently related to the psoriatic lesions and this finding is supported also by previous studies"	https://bmcgenomics.biomedcentral.com/articles/10.1186/s12864-015-1508-2
27	IL36RN	https://www.ncbi.nlm.nih.gov/gene/26525	"Namely, KLK9, OAS2, OAS3, PLA2G, IL36G, IL36RN were found to be significantly and consistently related to the psoriatic lesions and this finding is supported also by previous studies"	https://bmcgenomics.biomedcentral.com/articles/10.1186/s12864-015-1508-2
28	IL8	https://www.ncbi.nlm.nih.gov/gene/3576	"Table 2a. The top 50 unique genes upregulated in lesional skin compared with non-lesional skin biopsy samples obtained at baseline from 85 patients with moderate-to-severe psoriasis"	https://www.sciencedirect.com/science/article/pii/S0022202X15355032
29	KLK6	https://www.ncbi.nlm.nih.gov/gene/5653	"Although differences could be observed between itch-associated mediators and receptors in AD and psoriasis, a common set of deregulated genes has been identified, including PLA2G4B, PLA2G4D, PLA2G4E, TRPV1, TAC1, TACR1, TPSAB1, HRH2, KLK6, KLK14, S100A9, as well as genes encoded for various chemokines. These valuable data could be useful in establishing effective treatments for the relief of itc…	https://journals.plos.org/plosone/article?id=10.1371/journal.pone.0010247
30	KRT16	https://www.ncbi.nlm.nih.gov/gene/3868	"Marked enhancements in the transcription of the hyperproliferative keratins K6, K16, and K17 were also observed as demonstrated previously"	https://www.ncbi.nlm.nih.gov/pmc/articles/PMC1941577/
31	KYNU	https://www.ncbi.nlm.nih.gov/gene/8942	"Indeed, various genes such as S100A12, CXCL8, DEFB4A, KYNU, CCL27, ACSBG1 and SERPINA12 are genes that have already been reported to be deregulated in the psoriatic skin, and their expression was not found deregulated in the control psoriatic substitutes, i.e., without addition of cytokines"	https://journals.plos.org/plosone/article?id=10.1371/journal.pone.0010247
32	LCN2	https://www.ncbi.nlm.nih.gov/gene/3934	"Table 2a. The top 50 unique genes upregulated in lesional skin compared with non-lesional skin biopsy samples obtained at baseline from 85 patients with moderate-to-severe psoriasis"	https://www.sciencedirect.com/science/article/pii/S0022202X15355032
33	MX1	https://www.ncbi.nlm.nih.gov/gene/4599	"Evaluation of the Psoriasis Transcriptome across Different Studies by Gene Set Enrichment Analysis (GSEA)" table S2	https://journals.plos.org/plosone/article?id=10.1371/journal.pone.0010247
34	NOS2	https://www.ncbi.nlm.nih.gov/gene/4843	"Two genes, NOS2 and CCL27 presented a significant distinct regulation in psoriasis, eczema, and noninvolved skin"	https://pubmed.ncbi.nlm.nih.gov/25009230/
35	OAS1	https://www.ncbi.nlm.nih.gov/gene/4938	"Evaluation of the Psoriasis Transcriptome across Different Studies by Gene Set Enrichment Analysis (GSEA)" table S2	https://journals.plos.org/plosone/article?id=10.1371/journal.pone.0010247
36	OASL	https://www.ncbi.nlm.nih.gov/gene/8638	"Table 2a. The top 50 unique genes upregulated in lesional skin compared with non-lesional skin biopsy samples obtained at baseline from 85 patients with moderate-to-severe psoriasis"	https://www.sciencedirect.com/science/article/pii/S0022202X15355032
37	RHCG	https://www.ncbi.nlm.nih.gov/gene/51458	"Table 2a. The top 50 unique genes upregulated in lesional skin compared with non-lesional skin biopsy samples obtained at baseline from 85 patients with moderate-to-severe psoriasis"	https://www.sciencedirect.com/science/article/pii/S0022202X15355032
38	S100A12	https://www.ncbi.nlm.nih.gov/gene/6283	"All S100-subtypes included are significantly upregulated in psoriasis skin lesions when compared with atopic dermatitis, lichen ruber and healthy donors. In untreated psoriasis patients, S100A12-serum levels showed the closest association with disease activity (PASI) (r = 0.542; P < 0.01). Serum levels decreased under treatment with etanercept (P < 0.05)."	https://onlinelibrary.wiley.com/doi/full/10.1111/jdv.13269
39	SERPINB13	https://www.ncbi.nlm.nih.gov/gene/5275	"Evaluation of the Psoriasis Transcriptome across Different Studies by Gene Set Enrichment Analysis (GSEA)" table S2	https://journals.plos.org/plosone/article?id=10.1371/journal.pone.0010247
40	SERPINB4	https://www.ncbi.nlm.nih.gov/gene/6318	"Interestingly, a strong recurrence of the top upregulated genes (S100A9, SERPINB4, PI3, S100A7, DEFB4, SERPINB3, SPRR2A, TCN1, c10orf99, AKR1B10, and many others) is observable between studies, with an average of 75% of genes in common"	https://journals.plos.org/plosone/article?id=10.1371/journal.pone.0010247
41	SLC6A14	https://www.ncbi.nlm.nih.gov/gene/11254	"Table 1Results of enrichment tests for the modules containing the highest proportions of signature genes in keratinocytes/epidermis"	https://www.jidonline.org/article/S0022-202X(15)36883-4/fulltext
42	STAT1	https://www.ncbi.nlm.nih.gov/gene/6772	" antimicrobial peptides (beta defensin 4, lipocalin 2, S100A7); and pro-inflammatory proteins such as IL-8, CXCL1, IL-1F9, TNFSF10/TRAIL"	https://journals.plos.org/plosone/article?id=10.1371/journal.pone.0010247
43	STAT3	https://www.ncbi.nlm.nih.gov/gene/6774	" antimicrobial peptides (beta defensin 4, lipocalin 2, S100A7); and pro-inflammatory proteins such as IL-8, CXCL1, IL-1F9, TNFSF10/TRAIL"	https://journals.plos.org/plosone/article?id=10.1371/journal.pone.0010247
44	TCN1	https://www.ncbi.nlm.nih.gov/gene/6947	"Interestingly, a strong recurrence of the top upregulated genes (S100A9, SERPINB4, PI3, S100A7, DEFB4, SERPINB3, SPRR2A, TCN1, c10orf99, AKR1B10, and many others) is observable between studies, with an average of 75% of genes in common"	https://journals.plos.org/plosone/article?id=10.1371/journal.pone.0010247
45	TGFA	https://www.ncbi.nlm.nih.gov/gene/7039	"Table 1Results of enrichment tests for the modules containing the highest proportions of signature genes in keratinocytes/epidermis"	https://www.jidonline.org/article/S0022-202X(15)36883-4/fulltext
46	TNFAIP3	https://www.ncbi.nlm.nih.gov/gene/7128	"This gene was identified as a gene whose expression is rapidly induced by the tumor necrosis factor (TNF). "In addition, three genes that are part of an immunoregulatory network downstream of the IL-17 receptor have been identified as potential psoriasis candidate genes (TRAF3IP2, NFKBIZ and TNFAIP3)"	https://www.ncbi.nlm.nih.gov/pmc/articles/PMC7600703/
47	TNIP1	https://www.ncbi.nlm.nih.gov/gene/10318	"This gene encodes an A20-binding protein which plays a role in autoimmunity and tissue homeostasis through the regulation of nuclear factor kappa-B activation"	https://www.nature.com/articles/s41598-018-22284-y.pdf?origin=ppub
48	TNAalpha	https://www.ncbi.nlm.nih.gov/gene/7124	Key regulator of psoriasis-related genes	https://www.sciencedirect.com/science/article/pii/S0022202X15355032
